# Supplementary material for: AutoGVP: a dockerized workflow integrating ClinVar and InterVar germline sequence variant classification
Source: Bioinformatics. 2024 Feb 29;40(3):btae114. doi: 10.1093/bioinformatics/btae114 (PMC10955249; doi:10.1093/bioinformatics/btae114)
Supplement: btae114_Supplementary_Data [file btae114_supplementary_data.zip]

Archive with 3 entries (3 files):
- Table-S1.xlsx
- Supplementary_files.zip
- Table-S2.xlsx
