# Supplementary material for: AutoGVP: a dockerized workflow integrating ClinVar and InterVar germline sequence variant classification
Source: Bioinformatics. 2024 Feb 29;40(3):btae114. doi: 10.1093/bioinformatics/btae114 (PMC10955249; doi:10.1093/bioinformatics/btae114)
Supplement: btae114_Supplementary_Data [file btae114_supplementary_data.zip › Table-S2.xlsx]

## Sheet: Supplementary Table S2
Supplementary Table S2. Common variants annoated as P or LP
chr	start	ref	alt	rs_id	gene_symbol_vep	variant_classification_vep	HGVSg	HGVSc	HGVSp	autogvp_call	autogvp_call_reason	clinvar_stars	AF_popmax_exome	clinvar_clinsig_autogvp	clinvar_review_status_autogvp	intervar_evidence	autogvp_call_clinvar	autogvp_call_intervar	clinvar_variant_id	clinvar_date_last_evaluated	clinvar_flag	clinvar_variant_link
chr1	11046609	T	C		MASP2	missense_variant	chr1:g.11046609T>C	c.359A>G	p.Asp120Gly	Likely_pathogenic	ClinVar	1	0.0323	Likely_pathogenic	criteria provided, conflicting interpretations, consensus call taken	InterVar: Uncertain significance PVS1=0 PS=[0, 0, 0, 0, 0] PM=[0, 0, 0, 0, 0, 0, 0] PP=[0, 0, 0, 0, 0, 0] BA1=0 BS=[1, 0, 0, 0, 0] BP=[0, 0, 0, 0, 0, 0, 0, 0]	Likely_pathogenic	Uncertain significance	5210	2021-11-03	Variant has conflicting interpretations in ClinVar and at least 1 submission with P/LP call	https://www.ncbi.nlm.nih.gov/clinvar/variation/5210/
chr1	94008251	C	T		ABCA4	missense_variant	chr1:g.94008251C>T	c.5882G>A	p.Gly1961Glu	Pathogenic	ClinVar	1	0.0138	Pathogenic	criteria provided, conflicting interpretations, consensus call taken	InterVar: Uncertain significance PVS1=0 PS=[0, 0, 0, 0, 0] PM=[1, 0, 0, 0, 0, 0, 0] PP=[0, 0, 1, 0, 0, 0] BA1=0 BS=[0, 0, 0, 0, 0] BP=[0, 0, 0, 0, 0, 0, 0, 0]	Pathogenic	Uncertain significance	7888	2023-08-29	Variant has conflicting interpretations in ClinVar and at least 1 submission with P/LP call	https://www.ncbi.nlm.nih.gov/clinvar/variation/7888/
chr1	152312600	CACTG	C		FLG	frameshift_variant	chr1:g.152312605_152312608del	c.2282_2285del	p.Ser761CysfsTer36	Pathogenic	ClinVar	1	0.0213	Pathogenic	criteria provided, conflicting interpretations, consensus call taken	InterVar: Uncertain significance PVS1=1 PS=[0, 0, 0, 0, 0] PM=[0, 0, 0, 0, 0, 0, 0] PP=[0, 0, 0, 0, 0, 0] BA1=0 BS=[1, 0, 0, 0, 0] BP=[0, 0, 0, 0, 0, 0, 0, 0]	Pathogenic	Uncertain_significance	16320	2023-06-01	Variant has conflicting interpretations in ClinVar and at least 1 submission with P/LP call	https://www.ncbi.nlm.nih.gov/clinvar/variation/16320/
chr1	152313385	G	A		FLG	stop_gained	chr1:g.152313385G>A	c.1501C>T	p.Arg501Ter	Pathogenic	ClinVar	2	0.0166	Pathogenic	criteria provided, multiple submitters, no conflicts	InterVar: Uncertain significance PVS1=1 PS=[0, 0, 0, 0, 0] PM=[0, 0, 0, 0, 0, 0, 0] PP=[0, 0, 0, 0, 1, 0] BA1=0 BS=[1, 0, 0, 0, 0] BP=[0, 0, 0, 0, 0, 0, 0, 0]	Pathogenic	Uncertain_significance	16319	2023-09-01		https://www.ncbi.nlm.nih.gov/clinvar/variation/16319/
chr1	226735804	G	T		ITPKB	missense_variant	chr1:g.226735804G>T	c.1655C>A	p.Pro552Gln	Likely_pathogenic	ClinVar	1	0.9999	Likely_pathogenic	criteria provided, single submitter	InterVar: Benign PVS1=0 PS=[0, 0, 0, 0, 0] PM=[1, 0, 0, 0, 0, 0, 0] PP=[0, 0, 0, 0, 0, 0] BA1=1 BS=[1, 0, 0, 0, 0] BP=[0, 0, 0, 1, 0, 0, 0, 0]	Likely_pathogenic	Benign	1705897	2022-08-25		https://www.ncbi.nlm.nih.gov/clinvar/variation/1705897/
chr1	226736237	A	C		ITPKB	missense_variant	chr1:g.226736237A>C	c.1222T>G	p.Ser408Ala	Likely_pathogenic	ClinVar	1	0.7212	Likely_pathogenic	criteria provided, single submitter	InterVar: Benign PVS1=0 PS=[0, 0, 0, 0, 0] PM=[1, 0, 0, 0, 0, 0, 0] PP=[0, 0, 0, 0, 0, 0] BA1=1 BS=[1, 0, 0, 0, 0] BP=[0, 0, 0, 1, 0, 0, 0, 0]	Likely_pathogenic	Benign	1705899	2022-08-25		https://www.ncbi.nlm.nih.gov/clinvar/variation/1705899/
chr1	226736495	C	T		ITPKB	missense_variant	chr1:g.226736495C>T	c.964G>A	p.Ala322Thr	Pathogenic	ClinVar	1	0.1104	Pathogenic	criteria provided, single submitter	InterVar: Likely benign PVS1=0 PS=[0, 0, 0, 0, 0] PM=[1, 0, 0, 0, 0, 0, 0] PP=[0, 0, 0, 0, 0, 0] BA1=0 BS=[1, 0, 0, 0, 0] BP=[0, 0, 0, 1, 0, 0, 0, 0]	Pathogenic	Likely benign	1705889	2022-08-25		https://www.ncbi.nlm.nih.gov/clinvar/variation/1705889/
chr1	226737174	ACTGCCGCTG	A		ITPKB	inframe_deletion	chr1:g.226737185_226737193del	c.276_284del	p.Gly94_Ser96del	Likely_pathogenic	ClinVar	1	0.2945	Likely_pathogenic	criteria provided, single submitter	InterVar: Benign PVS1=0 PS=[0, 0, 0, 0, 0] PM=[0, 0, 0, 0, 0, 0, 0] PP=[0, 0, 0, 0, 0, 0] BA1=1 BS=[1, 0, 0, 0, 0] BP=[0, 0, 1, 0, 0, 0, 0, 0]	Likely_pathogenic	Benign	1705896	2022-08-25		https://www.ncbi.nlm.nih.gov/clinvar/variation/1705896/
chr11	5227002	T	A		HBB	missense_variant	chr11:g.5227002T>A	c.20A>T	p.Glu7Val	Pathogenic	ClinVar	2	0.047	Pathogenic	criteria provided, multiple submitters, no conflicts	InterVar: Likely benign PVS1=0 PS=[0, 0, 0, 0, 0] PM=[1, 0, 0, 0, 0, 0, 0] PP=[0, 0, 0, 0, 0, 0] BA1=0 BS=[1, 0, 0, 0, 0] BP=[0, 0, 0, 1, 0, 0, 0, 0]	Pathogenic	Likely benign	15333	2023-05-06		https://www.ncbi.nlm.nih.gov/clinvar/variation/15333/
chr13	20189481	A	G		GJB2	missense_variant	chr13:g.20189481A>G	c.101T>C	p.Met34Thr	Pathogenic	ClinVar	3	0.0124	Pathogenic	reviewed by expert panel	InterVar: Uncertain significance PVS1=0 PS=[0, 0, 0, 0, 0] PM=[0, 0, 0, 0, 0, 0, 0] PP=[0, 0, 1, 0, 1, 0] BA1=0 BS=[1, 0, 0, 0, 0] BP=[0, 0, 0, 0, 0, 0, 0, 0]	Pathogenic	Uncertain significance	17000	2023-09-01		https://www.ncbi.nlm.nih.gov/clinvar/variation/17000/
chr14	94378610	C	T		SERPINA1	missense_variant	chr14:g.94378610C>T	c.1096G>A	p.Glu366Lys	Pathogenic	ClinVar	2	0.0184	Pathogenic	criteria provided, multiple submitters, no conflicts	InterVar: Uncertain significance PVS1=0 PS=[0, 0, 0, 0, 0] PM=[0, 0, 0, 0, 0, 0, 0] PP=[0, 0, 1, 0, 0, 0] BA1=0 BS=[1, 0, 0, 0, 0] BP=[0, 0, 0, 0, 0, 0, 0, 0]	Pathogenic	Uncertain significance	17967	2023-09-01		https://www.ncbi.nlm.nih.gov/clinvar/variation/17967/
chr14	94380925	T	A		SERPINA1	missense_variant	chr14:g.94380925T>A	c.863A>T	p.Glu288Val	Pathogenic	ClinVar	1	0.0365	Pathogenic	criteria provided, conflicting interpretations, consensus call taken	InterVar: Uncertain significance PVS1=0 PS=[0, 0, 0, 0, 0] PM=[0, 0, 0, 0, 0, 0, 0] PP=[0, 0, 0, 0, 0, 0] BA1=0 BS=[1, 0, 0, 0, 0] BP=[0, 0, 0, 0, 0, 0, 0, 0]	Pathogenic	Uncertain significance	17969	2023-05-03	Variant has conflicting interpretations in ClinVar and at least 1 submission with P/LP call	https://www.ncbi.nlm.nih.gov/clinvar/variation/17969/
chr18	57571588	A	G		FECH	intron_variant	chr18:g.57571588A>G	c.315-48T>C		Pathogenic	ClinVar	1	0.3456	Pathogenic	criteria provided, conflicting interpretations, consensus call taken	InterVar: Benign PVS1=0 PS=[0, 0, 0, 0, 0] PM=[0, 0, 0, 0, 0, 0, 0] PP=[0, 0, 0, 0, 0, 0] BA1=1 BS=[1, 0, 0, 0, 0] BP=[0, 0, 0, 0, 0, 0, 0, 0]	Pathogenic	Benign	562	2023-06-01	Variant has conflicting interpretations in ClinVar and at least 1 submission with P/LP call	https://www.ncbi.nlm.nih.gov/clinvar/variation/562/
chr2	124524333	C	T		CNTNAP5	missense_variant	chr2:g.124524333C>T	c.1358C>T	p.Ser453Leu	Likely_pathogenic	InterVar		0.0466			InterVar: Likely pathogenic PVS1=0 PS=[0, 0, 0, 1, 0] PM=[1, 0, 0, 0, 0, 0, 0] PP=[0, 0, 0, 0, 0, 0] BA1=0 BS=[1, 0, 0, 0, 0] BP=[0, 0, 0, 0, 0, 0, 0, 0]		Likely pathogenic
chr2	218890289	T	A		WNT10A	missense_variant	chr2:g.218890289T>A	c.682T>A	p.Phe228Ile	Pathogenic	ClinVar	1	0.0213	Pathogenic	criteria provided, conflicting interpretations, consensus call taken	InterVar: Uncertain significance PVS1=0 PS=[0, 0, 0, 0, 0] PM=[0, 0, 0, 0, 0, 0, 0] PP=[0, 0, 1, 0, 0, 0] BA1=0 BS=[1, 0, 0, 0, 0] BP=[0, 0, 0, 0, 0, 0, 0, 0]	Pathogenic	Uncertain significance	4462	2023-04-12	Variant has conflicting interpretations in ClinVar and at least 1 submission with P/LP call	https://www.ncbi.nlm.nih.gov/clinvar/variation/4462/
chr2	233760498	G	A		UGT1A1	missense_variant	chr2:g.233760498G>A	c.211G>A	p.Gly71Arg	Pathogenic	ClinVar	1	0.1538	Pathogenic	criteria provided, conflicting interpretations, consensus call taken	InterVar: Uncertain significance PVS1=0 PS=[0, 0, 0, 0, 0] PM=[1, 0, 0, 0, 0, 0, 0] PP=[0, 0, 0, 0, 0, 0] BA1=0 BS=[1, 0, 0, 0, 0] BP=[0, 0, 0, 0, 0, 0, 0, 0]	Pathogenic	Uncertain significance	12280	2022-11-21	Variant has conflicting interpretations in ClinVar and at least 1 submission with P/LP call	https://www.ncbi.nlm.nih.gov/clinvar/variation/12280/
chr3	11358545	T	C		ATG7	missense_variant	chr3:g.11358545T>C	c.1412T>C	p.Val471Ala	Likely_pathogenic	ClinVar	1	0.0488	Likely_pathogenic	criteria provided, single submitter	InterVar: Uncertain significance PVS1=0 PS=[0, 0, 0, 0, 0] PM=[1, 0, 0, 0, 0, 0, 0] PP=[0, 0, 0, 0, 0, 0] BA1=0 BS=[1, 0, 0, 0, 0] BP=[0, 0, 0, 0, 0, 0, 0, 0]	Likely_pathogenic	Uncertain significance	1677280			https://www.ncbi.nlm.nih.gov/clinvar/variation/1677280/
chr3	15645186	G	C		BTD	missense_variant	chr3:g.15645186G>C	c.1270G>C	p.Asp424His	Pathogenic	ClinVar	1	0.0397	Pathogenic	criteria provided, conflicting interpretations, consensus call taken	InterVar: Likely benign PVS1=0 PS=[0, 0, 0, 0, 0] PM=[1, 0, 0, 0, 0, 0, 0] PP=[0, 0, 1, 0, 0, 0] BA1=0 BS=[1, 0, 0, 0, 0] BP=[1, 0, 0, 0, 0, 0, 0, 0]	Pathogenic	Likely benign	1900	2023-08-01	Variant has conflicting interpretations in ClinVar and at least 1 submission with P/LP call	https://www.ncbi.nlm.nih.gov/clinvar/variation/1900/
chr3	165830741	T	C		BCHE	missense_variant	chr3:g.165830741T>C	c.293A>G	p.Asp98Gly	Pathogenic	ClinVar	2	0.0179	Pathogenic	criteria provided, multiple submitters, no conflicts	InterVar: Uncertain significance PVS1=0 PS=[0, 0, 0, 0, 0] PM=[0, 0, 0, 0, 0, 0, 0] PP=[0, 0, 0, 0, 1, 0] BA1=0 BS=[1, 0, 0, 0, 0] BP=[0, 0, 0, 0, 0, 0, 0, 0]	Pathogenic	Uncertain significance	13215	2023-09-29		https://www.ncbi.nlm.nih.gov/clinvar/variation/13215/
chr4	54281602	C	T		PDGFRA	intron_variant	chr4:g.54281602C>T	c.2323+1120C>T		Likely_pathogenic	ClinVar	1	0.0921	Likely_pathogenic	criteria provided, single submitter	InterVar: Benign PVS1=0 PS=[0, 0, 0, 0, 0] PM=[0, 0, 0, 0, 0, 0, 0] PP=[0, 0, 0, 0, 0, 0] BA1=1 BS=[1, 0, 0, 0, 0] BP=[0, 0, 0, 0, 0, 0, 0, 0]	Likely_pathogenic	Benign	133374	2022-08-25		https://www.ncbi.nlm.nih.gov/clinvar/variation/133374/
chr5	147828115	T	C		SPINK1	missense_variant	chr5:g.147828115T>C	c.101A>G	p.Asn34Ser	Pathogenic	ClinVar	1	0.0198	Pathogenic	criteria provided, conflicting interpretations, consensus call taken	InterVar: Likely benign PVS1=0 PS=[0, 0, 0, 0, 0] PM=[1, 0, 0, 0, 0, 0, 0] PP=[0, 0, 0, 0, 0, 0] BA1=0 BS=[1, 0, 0, 0, 0] BP=[0, 0, 0, 1, 0, 0, 0, 0]	Pathogenic	Likely benign	13760	2023-04-01	Variant has conflicting interpretations in ClinVar and at least 1 submission with P/LP call	https://www.ncbi.nlm.nih.gov/clinvar/variation/13760/
chr6	26090951	C	G		HFE	missense_variant	chr6:g.26090951C>G	c.187C>G	p.His63Asp	Pathogenic	ClinVar	1	0.1441	Pathogenic	criteria provided, conflicting interpretations, consensus call taken	InterVar: Benign PVS1=0 PS=[0, 0, 0, 0, 0] PM=[1, 0, 0, 0, 0, 0, 0] PP=[0, 0, 1, 0, 0, 0] BA1=1 BS=[1, 0, 0, 0, 0] BP=[0, 0, 0, 0, 0, 0, 0, 0]	Pathogenic	Benign	10	2023-08-15	Variant has conflicting interpretations in ClinVar and at least 1 submission with P/LP call	https://www.ncbi.nlm.nih.gov/clinvar/variation/10/
chr6	26092913	G	A		HFE	missense_variant	chr6:g.26092913G>A	c.845G>A	p.Cys282Tyr	Pathogenic	ClinVar	1	0.0574	Pathogenic	criteria provided, conflicting interpretations, consensus call taken	InterVar: Likely pathogenic PVS1=0 PS=[0, 0, 0, 1, 0] PM=[1, 0, 0, 0, 0, 0, 0] PP=[0, 0, 1, 0, 0, 0] BA1=0 BS=[1, 0, 0, 0, 0] BP=[0, 0, 0, 0, 0, 0, 0, 0]	Pathogenic	Likely pathogenic	9	2023-09-01	Variant has conflicting interpretations in ClinVar and at least 1 submission with P/LP call	https://www.ncbi.nlm.nih.gov/clinvar/variation/9/
chr7	117548630	T	G		CFTR	intron_variant	chr7:g.117548630T>G	c.1210-11T>G		Pathogenic	ClinVar	1	0.0202	Pathogenic	criteria provided, conflicting interpretations, consensus call taken	InterVar: Uncertain significance PVS1=0 PS=[0, 0, 0, 0, 0] PM=[0, 0, 0, 0, 0, 0, 0] PP=[0, 0, 1, 0, 0, 0] BA1=0 BS=[1, 0, 0, 0, 0] BP=[0, 0, 0, 0, 0, 0, 0, 0]	Pathogenic	Uncertain significance	178713	2023-08-03	Variant has conflicting interpretations in ClinVar and at least 1 submission with P/LP call	https://www.ncbi.nlm.nih.gov/clinvar/variation/178713/
chr7	117559590	ATCT	A		CFTR	inframe_deletion	chr7:g.117559592_117559594del	c.1521_1523del	p.Phe508del	Pathogenic	ClinVar	4	0.0123	Pathogenic	practice guideline	InterVar: Benign PVS1=0 PS=[0, 0, 0, 0, 0] PM=[0, 0, 0, 1, 0, 0, 0] PP=[0, 0, 0, 0, 0, 0] BA1=1 BS=[1, 0, 0, 0, 0] BP=[0, 0, 0, 0, 0, 0, 0, 0]	Pathogenic	Benign	7105	2023-08-01		https://www.ncbi.nlm.nih.gov/clinvar/variation/7105/
chrX	154535277	T	C		G6PD	missense_variant	chrX:g.154535277T>C	c.376A>G	p.Asn126Asp	Pathogenic	ClinVar	1	0.3186	Pathogenic	criteria provided, conflicting interpretations, consensus call taken	InterVar: Benign PVS1=0 PS=[0, 0, 0, 0, 0] PM=[1, 0, 0, 0, 0, 0, 0] PP=[0, 1, 0, 0, 0, 0] BA1=1 BS=[1, 0, 0, 0, 0] BP=[0, 0, 0, 1, 0, 0, 0, 0]	Pathogenic	Benign	100055	2023-05-01	Variant has conflicting interpretations in ClinVar and at least 1 submission with P/LP call	https://www.ncbi.nlm.nih.gov/clinvar/variation/100055/
chrX	154536002	C	T		G6PD	missense_variant	chrX:g.154536002C>T	c.202G>A	p.Val68Met	Pathogenic	ClinVar	1	0.1157	Pathogenic	criteria provided, conflicting interpretations, consensus call taken	InterVar: Uncertain significance PVS1=0 PS=[0, 0, 0, 0, 0] PM=[1, 0, 0, 0, 0, 0, 0] PP=[0, 1, 0, 0, 0, 0] BA1=0 BS=[1, 0, 0, 0, 0] BP=[0, 0, 0, 0, 0, 0, 0, 0]	Pathogenic	Uncertain significance	37123	2023-05-01	Variant has conflicting interpretations in ClinVar and at least 1 submission with P/LP call	https://www.ncbi.nlm.nih.gov/clinvar/variation/37123/
